# Supplementary material for: Enhanced Ammonia Capture for Adsorption Heat Pumps Using a Salt-Embedded COF Aerogel Composite
Source: Gels. 2024 Nov 24;10(12):764. doi: 10.3390/gels10120764 (PMC11675208; doi:10.3390/gels10120764)
Supplement: Supplementary file 1 [file gels-10-00764-s001.zip]

Archive with 1 entries (1 files):
- gels-3326577-supplementary.pdf
